# Supplementary material for: Functional Characterization of Three GnRH Isoforms in Small Yellow Croaker Larimichthys polyactis Maintained in Captivity: Special Emphasis on Reproductive Dysfunction
Source: Biology (Basel). 2022 Aug 10;11(8):1200. doi: 10.3390/biology11081200 (PMC9404844; doi:10.3390/biology11081200)
Supplement: Supplementary file 1 [file biology-11-01200-s001.zip › Supplementary Table S7.xlsx]

## Sheet: GnRH1
Molecular, Evolutionary and Functional Characterization of Three GnRH isoforms in Small Yellow Croaker Larimichthys polyactis Maintained in Captivity
Supplementary Table S7 | (GnRH1) | Chromosomal locations of gene orthologs in the synteny analysis of the GnRH1 loci. All human gene names in the table are approved HGNC symbols. The genes in teleost species have been given the name of their human orthologs and as mentioned in Genomicus. Chromosomal locations of genes are expressed in bp. Blanks represent genes that have not been found in the cur…
Gene	Description	Species		Ensembl ID	Chromosome location	Position (bp)
		English Name	Scientific Name
LGI3	Leucine rich repeat LGI family member 3	Small yellow croaker	Larimichthys polyactis
		Large yellow croaker	Larimichthys crocea	ENSLCRG00005020980	III	1,455,082 - 1,460,866
		Yellowtail amberjack	Seriola lalandi dorsalis	ENSSLDG00000015063	PEQF01099422.1	3,347,304 - 3,354,418
		Fugu	Takifugu rubripes	ENSTRUG00000016585	21	9,908,244 - 9,912,212
		Japanese medaka	Oryzias latipes	ENSORLG00000014110	9	20,572,590 - 20,578,551
		Human	Homo sapiens
FGFR1A	Fibroblast growth factor receptor 1	Small yellow croaker	Larimichthys polyactis
		Large yellow croaker	Larimichthys crocea	ENSLCRG00005008386	III	1,423,484 - 1,445,336
		Yellowtail amberjack	Seriola lalandi dorsalis	ENSSLDG00000015118	PEQF01099422.1	3,361,420 - 3,389,204
		Fugu	Takifugu rubripes	ENSTRUG00000016527	21	9,885,656 - 9,903,904
		Japanese medaka	Oryzias latipes	ENSORLG00000014206	9	20,587,454 - 20,631,874
		Human	Homo sapiens
ANKRD39	Ankyrin repeat domain 39	Small yellow croaker	Larimichthys polyactis
		Large yellow croaker	Larimichthys crocea	ENSLCRG00005008309	III	1,399,421 - 1,411,412
		Yellowtail amberjack	Seriola lalandi dorsalis	ENSSLDG00000015203	PEQF01099422.1	3,397,987 - 3,401,241
		Fugu	Takifugu rubripes	ENSTRUG00000016523	21	9,879,829 - 9,880,890
		Japanese medaka	Oryzias latipes	ENSORLG00000023302	9	20,666,706 - 20,669,974
		Human	Homo sapiens
KCTD9	Potassium channel tetramerization domain containing 9	Small yellow croaker	Larimichthys polyactis
		Large yellow croaker	Larimichthys crocea	ENSLCRG00005008088	III	1,391,981 - 1,397,498
		Yellowtail amberjack	Seriola lalandi dorsalis	ENSSLDG00000015230	PEQF01099422.1	3,401,683 - 3,406,827
		Fugu	Takifugu rubripes	ENSTRUG00000016510	21	9,875,987 - 9,879,082
		Japanese medaka	Oryzias latipes	ENSORLG00000014240	9	20,670,314 - 20,678,454
		Human	Homo sapiens	ENSG00000104756	8	25,427,847 - 25,458,476
GnRH1	Gonadotropin releasing hormone 1	Small yellow croaker	Larimichthys polyactis		JAFMOB010000330.1 (Scaff. 171s1)
		Large yellow croaker	Larimichthys crocea	ENSLCRG00005008087	III	1,388,785 - 1,389,460
		Yellowtail amberjack	Seriola lalandi dorsalis	ENSSLDG00000015285	PEQF01099422.1	3,406,288 - 3,407,804
		Fugu	Takifugu rubripes	ENSTRUG00000016506	21	9,874,056 - 9,875,120
		Japanese medaka	Oryzias latipes	ENSORLG00000014247	9	20,677,568 - 20,678,253
		Human	Homo sapiens	ENSG00000147437	8	25,419,258 - 25,424,654
NPY8br	Neuropeptide Y receptor type 4	Small yellow croaker	Larimichthys polyactis
		Large yellow croaker	Larimichthys crocea	ENSLCRG00005008085	III	1,355,890 - 1,356,999
		Yellowtail amberjack	Seriola lalandi dorsalis	ENSSLDG00000015384	PEQF01099422.1	3,424,419 - 3,425,522
		Fugu	Takifugu rubripes	ENSTRUG00000016504	21	9,868,388 - 9,869,868
		Japanese medaka	Oryzias latipes	ENSORLG00000014260	9	20,684,813 - 20,685,901
		Human	Homo sapiens
TBX16	T-box-containing protein TBX6L	Small yellow croaker	Larimichthys polyactis
		Large yellow croaker	Larimichthys crocea	ENSLCRG00005008081	III	1,318,412 - 1,320,909
		Yellowtail amberjack	Seriola lalandi dorsalis	ENSSLDG00000015422	PEQF01099422.1	3,448,633 - 3,452,841
		Fugu	Takifugu rubripes	ENSTRUG00000016468	21	9,853,202 - 9,857,964
		Japanese medaka	Oryzias latipes	ENSORLG00000014344	9	20,719,228 - 20,722,219
		Human	Homo sapiens
NEFL	Neurofilament light	Small yellow croaker	Larimichthys polyactis
		Large yellow croaker	Larimichthys crocea	ENSLCRG00005007855	III	1,267,260 - 1,270,743
		Yellowtail amberjack	Seriola lalandi dorsalis	ENSSLDG00000015806	PEQF01099422.1	3,494,466 - 3,496,653
		Fugu	Takifugu rubripes	ENSTRUG00000016436	21	9,823,799 - 9,826,478
		Japanese medaka	Oryzias latipes	ENSORLG00000014402	9	20,775,759 - 20,778,776
		Human	Homo sapiens	ENSG00000277586	8	24,950,955 - 24,956,721
DOCK5	Dedicator of cytokinesis 5	Small yellow croaker	Larimichthys polyactis
		Large yellow croaker	Larimichthys crocea	ENSLCRG00005006329	III	1,225,257 - 1,258,121
		Yellowtail amberjack	Seriola lalandi dorsalis	ENSSLDG00000015936	PEQF01099422.1	3,509,215 - 3,533,179
		Fugu	Takifugu rubripes	ENSTRUG00000016389	21	9,802,234 - 9,821,895
		Japanese medaka	Oryzias latipes	ENSORLG00000014443	9	20,801,450 - 20,841,741
		Human	Homo sapiens	ENSG00000147459	8	25,184,689 - 25,418,082
NEFM	Neurofilament medium chain	Human	Homo sapiens	ENSG00000104722	8	24,913,758 - 24,919,098
ADAM7	ADAM metallopeptidase domain 7	Human	Homo sapiens	ENSG00000069206	8	24,440,930 - 24,526,970
CDCA2	Cell division cycle associated 2	Human	Homo sapiens	ENSG00000184661	8	25,459,199 - 25,507,911
EBF2	EBF transcription factor 2	Human	Homo sapiens	ENSG00000221818	8	25,841,725 - 26,045,413
PPP2RA2	Protein phosphatase 2 regulatory subunit	Human	Homo sapiens	ENSG00000221914	8	26,291,508 - 26,372,680
