# Supplementary material for: Functional Characterization of Three GnRH Isoforms in Small Yellow Croaker Larimichthys polyactis Maintained in Captivity: Special Emphasis on Reproductive Dysfunction
Source: Biology (Basel). 2022 Aug 10;11(8):1200. doi: 10.3390/biology11081200 (PMC9404844; doi:10.3390/biology11081200)
Supplement: Supplementary file 1 [file biology-11-01200-s001.zip › Supplementary Table S8.xlsx]

## Sheet: GnRH2
Molecular, Evolutionary and Functional Characterization of Three GnRH isoforms in Small Yellow Croaker Larimichthys polyactis Maintained in Captivity
Supplementary Table S8 | (GnRH2) | Chromosomal locations of gene orthologs in the synteny analysis of the GnRH2 loci. All human gene names in the table are approved HGNC symbols. The genes in teleost species have been given the name of their human orthologs and as mentioned in Genomicus. Chromosomal locations of genes are expressed in bp. Blanks represent genes that have not been found in the cur…
Gene	Description	Species		Ensembl ID	Chromosome location	Position (bp)
		English Name	Scientific Name
SLC2A9	Solute carrier family 2 member 9	Small yellow croaker	Larimichthys polyactis
		Large yellow croaker	Larimichthys crocea	ENSLCRG00005001652	VI	3,037,639 - 3,162,101
		Yellowtail amberjack	Seriola lalandi dorsalis	ENSSLDG00000017022	PEQF01099343.1	1,919,287 - 2,018,107
		Fugu	Takifugu rubripes	ENSTRUG00000014400	19	14,380,609 - 14,430,301
		Japanese medaka	Oryzias latipes	ENSORLG00000008309	5	16,836,698 - 17,022,570
		Human	Homo sapiens
WDR1	WD repeat domain 1	Small yellow croaker	Larimichthys polyactis
		Large yellow croaker	Larimichthys crocea	ENSLCRG00005018047	VI	3,019,668 - 3,028,150
		Yellowtail amberjack	Seriola lalandi dorsalis	ENSSLDG00000017068	PEQF01099343.1	2,028,849 - 2,038,854
		Fugu	Takifugu rubripes	ENSSLDG00000017068	19	2,028,849 - 2,038,854
		Japanese medaka	Oryzias latipes	ENSORLG00000008386	5	17,027,987 - 17,043,393
		Human	Homo sapiens	ENSG00000101365	20	2,658,395 - 2,664,219
IDH3B	Isocitrate dehydrogenase (NAD(+)) 3 non-catalytic subunit beta	Small yellow croaker	Larimichthys polyactis
		Large yellow croaker	Larimichthys crocea	ENSLCRG00005017765	VI	3,010,366 - 3,017,365
		Yellowtail amberjack	Seriola lalandi dorsalis	ENSSLDG00000017102	PEQF01099343.1	2,046,096 - 2,056,141
		Fugu	Takifugu rubripes	ENSTRUG00000014704	19	14,439,565 - 14,445,717
		Japanese medaka	Oryzias latipes	ENSORLG00000008426	5	17,046,300 - 17,054,561
		Human	Homo sapiens
PTPRA	Protein tyrosine phosphatase receptor type A	Small yellow croaker	Larimichthys polyactis
		Large yellow croaker	Larimichthys crocea	ENSLCRG00005017522	VI	2,988,497 - 3,009,001
		Yellowtail amberjack	Seriola lalandi dorsalis	ENSSLDG00000017270	PEQF01099343.1	2,068,304 - 2,081,869
		Fugu	Takifugu rubripes	ENSTRUG00000014770	19	14,452,082 - 14,460,800
		Japanese medaka	Oryzias latipes	ENSORLG00000008471	5	17,054,710 - 17,092,321
		Human	Homo sapiens	ENSG00000132670	20	2,873,420 - 3,039,076
GnRH2	Gonadotropin releasing hormone 2	Small yellow croaker	Larimichthys polyactis		JAFMOB010000013.1 (Scaff. 38)
		Large yellow croaker	Larimichthys crocea	ENSLCRG00005017514	VI	2,975,170 - 2,983,282
		Yellowtail amberjack	Seriola lalandi dorsalis	ENSSLDG00000017783	PEQF01099343.1	2,088,055 - 2,089,778
		Fugu	Takifugu rubripes	ENSTRUG00000014866	19	14,463,687 - 14,464,489
		Japanese medaka	Oryzias latipes	ENSORLG00000008485	5	17,093,610 - 17,094,851
		Human	Homo sapiens	ENSG00000125787	20	3,043,622 - 3,045,747
ZMAT1	Zinc finger matrin-type protein 1	Small yellow croaker	Larimichthys polyactis
		Large yellow croaker	Larimichthys crocea	ENSLCRG00005017516	VI	2,975,170 - 2,979,258
		Yellowtail amberjack	Seriola lalandi dorsalis	ENSSLDG00000017802	PEQF01099343.1	2,090,337 - 2,097,032
		Fugu	Takifugu rubripes	ENSTRUG00000014880	19	14,463,868 - 14,468,193
		Japanese medaka	Oryzias latipes	ENSORLG00000026368	5	17,096,188 - 17,103,822
		Human	Homo sapiens
CD8B	T-cell surface glycoprotein CD8 beta chain-like	Small yellow croaker	Larimichthys polyactis
		Large yellow croaker	Larimichthys crocea	ENSLCRG00005017476	VI	2,968,350 - 2,971,169
		Yellowtail amberjack	Seriola lalandi dorsalis	ENSSLDG00000017828	PEQF01099343.1	2,101,242 - 2,104,551
		Fugu	Takifugu rubripes
		Japanese medaka	Oryzias latipes	ENSORLG00000008500	5	17,103,894 - 17,107,843
		Human	Homo sapiens
CAST	Calpastatin	Small yellow croaker	Larimichthys polyactis
		Large yellow croaker	Larimichthys crocea	ENSLCRG00005017461	VI	2,922,480 - 2,955,993
		Yellowtail amberjack	Seriola lalandi dorsalis	ENSSLDG00000017871	PEQF01099343.1	2,117,367 - 2,122,006
		Fugu	Takifugu rubripes	ENSTRUG00000014934	19	14,479,037 - 14,500,127
		Japanese medaka	Oryzias latipes	ENSORLG00000008522	5	17,112,357 - 17,146,723
		Human	Homo sapiens
PCSK1	Proprotein convertase subtilisin/kexin type 1	Small yellow croaker	Larimichthys polyactis
		Large yellow croaker	Larimichthys crocea	ENSLCRG00005017445	VI	2,903,230 - 2,922,780
		Yellowtail amberjack	Seriola lalandi dorsalis	ENSSLDG00000017911	PEQF01099343.1	2,155,407 - 2,171,058
		Fugu	Takifugu rubripes	ENSTRUG00000014943	19	14,503,160 - 14,511,117
		Japanese medaka	Oryzias latipes	ENSORLG00000008605	5	17,154,143 - 17,166,557
		Human	Homo sapiens
MRPS26	Mitochondrial ribosomal protein S26	Human	Homo sapiens	ENSG00000125901	20	3,046,052 - 3,048,250
OXT	Oxytocin/neurophysin I prepropeptide	Human	Homo sapiens	ENSG00000101405	20	3,071,620 - 3,072,517
AVP	Arginine vasopressin	Human	Homo sapiens	ENSG00000101200	20	3,082,556 - 3,084,724
UBOX5	U-box domain containing 5	Human	Homo sapiens	ENSG00000185019	20	3,107,573 - 3,160,196
VPS16	VPS16 core subunit of CORVET and HOPS complexes	Human	Homo sapiens	ENSG00000215305	20	2,840,703 - 2,866,732
PCED1A	PC-esterase domain containing 1A	Human	Homo sapiens	ENSG00000132635	20	2,835,314 - 2,841,190
TMEM239	Transmembrane protein 239	Human	Homo sapiens	ENSG00000198326	20	2,816,302 - 2,820,284
ELL2	Elongation factor for RNA polymerase II 2	Fugu		ENSTRUG00000015002	19	14,517,657 - 14,526,062
