# Supplementary material for: Functional Characterization of Three GnRH Isoforms in Small Yellow Croaker Larimichthys polyactis Maintained in Captivity: Special Emphasis on Reproductive Dysfunction
Source: Biology (Basel). 2022 Aug 10;11(8):1200. doi: 10.3390/biology11081200 (PMC9404844; doi:10.3390/biology11081200)
Supplement: Supplementary file 1 [file biology-11-01200-s001.zip › Supplementary Table S9.xlsx]

## Sheet: GnRH3
Functional Characterization of Three GnRH Isoforms in Small Yellow Croaker Larimichthys polyactis Maintained in Captivity : Special Emphasis to Reproductive Dysfunction
Supplementary Table S9 | (GnRH3) | Chromosomal locations of gene orthologs in the synteny analysis of the GnRH3 loci. All human gene names in the table are approved HGNC symbols. The genes in teleost species have been given the name of their human orthologs and as mentioned in Genomicus. Chromosomal locations of genes are expressed in bp. Blanks represent genes that have not been found in the cur…
Gene	Description	Species		Ensembl ID	Chromosome location	Position (bp)
		English Name	Scientific Name
DHX32B	Putative pre-mRNA-splicing factor ATP-dependent RNA helicase DHX32	Small yellow croaker	Larimichthys polyactis
		Large yellow croaker	Larimichthys crocea	ENSLCRG00005020332	III	19,144,531 - 19,151,629
		Yellowtail amberjack	Seriola lalandi dorsalis		PEQF01095679.1
		Fugu	Takifugu rubripes	ENSTRUG00000002834	4	10,209,950 - 10,215,420
		Japanese medaka	Oryzias latipes	ENSORLG00000005725	15	19,111,487 - 19,118,886
		Human	Homo sapiens
ADAM12	Disintegrin and metalloproteinase domain-containing protein 12	Small yellow croaker	Larimichthys polyactis
		Large yellow croaker	Larimichthys crocea	ENSLCRG00005020258	III	19,069,499 - 19,143,052
		Yellowtail amberjack	Seriola lalandi dorsalis	ENSSLDG00000017636	PEQF01095679.1	479,174 - 487,014
		Fugu	Takifugu rubripes	ENSTRUG00000003817	4	10,216,259 - 10,262,265
		Japanese medaka	Oryzias latipes	ENSORLG00000005739	15	19,120,214 - 19,203,284
		Human	Homo sapiens	ENSG00000148848	10	126,012,381 - 126,388,477
INSYN2A	Inhibitory synaptic factor 2A	Small yellow croaker	Larimichthys polyactis
		Large yellow croaker	Larimichthys crocea	ENSLCRG00005020250	III	18,991,865 - 19,015,475
		Yellowtail amberjack	Seriola lalandi dorsalis	ENSSLDG00000017578	PEQF01095679.1	428,825 - 442,371
		Fugu	Takifugu rubripes	ENSTRUG00000031929	4	10,283,910 - 10,300,737
		Japanese medaka	Oryzias latipes	ENSORLG00000005765	15	19,258,098 - 19,289,662
		Human	Homo sapiens	ENSG00000188916	10	127,135,426 - 127,196,591
PTPRE	Receptor-type tyrosine-protein phosphatase epsilon	Small yellow croaker	Larimichthys polyactis
		Large yellow croaker	Larimichthys crocea	ENSLCRG00005017800	III	18,913,397 - 18,936,115
		Yellowtail amberjack	Seriola lalandi dorsalis	ENSSLDG00000017517	PEQF01095679.1	342,396 - 366,402
		Fugu	Takifugu rubripes	ENSTRUG00000004436	4	10,328,742 - 10,344,837
		Japanese medaka	Oryzias latipes	ENSORLG00000005810	15	19,369,048 - 19,392,864
		Human	Homo sapiens	ENSG00000132334	10	127,907,103 - 128,085,855
GnRH3	Gonadotropin releasing hormone 3	Small yellow croaker	Larimichthys polyactis		JAFMOB010000020.1 (Scaff. 63)
		Large yellow croaker	Larimichthys crocea	ENSLCRG00005017745	III	18,910,334 - 18,911,557
		Yellowtail amberjack	Seriola lalandi dorsalis	ENSSLDG00000017499	PEQF01095679.1	340,844 - 342,323
		Fugu	Takifugu rubripes	ENSTRUG00000005572	4	10,346,735 - 10,347,721
		Japanese medaka	Oryzias latipes	ENSORLG00000005824	15	19,393,341 - 19,394,567
		Human	Homo sapiens	X	X	X
MGMT	O-6-methylguanine-DNA methyltransferase	Small yellow croaker	Larimichthys polyactis
		Large yellow croaker	Larimichthys crocea	ENSLCRG00005017741	III	18,826,979 - 18,846,782
		Yellowtail amberjack	Seriola lalandi dorsalis	ENSSLDG00000017487	PEQF01095679.1	256,900 - 276,982
		Fugu	Takifugu rubripes	ENSTRUG00000023887	4	10,408,490 - 10,427,929
		Japanese medaka	Oryzias latipes	ENSORLG00000022656	15	19,457,310 - 19,478,419
		Human	Homo sapiens	ENSG00000170430	10	129,467,190 - 129,770,983
EBF3A	EBF transcription factor 3	Small yellow croaker	Larimichthys polyactis
		Large yellow croaker	Larimichthys crocea	ENSLCRG00005017724	III	18,749,921 - 18,816,437
		Yellowtail amberjack	Seriola lalandi dorsalis	ENSSLDG00000017440	PEQF01095679.1	180,197 - 249,510
		Fugu	Takifugu rubripes	ENSTRUG00000005721	4	10,436,733 - 10,500,267
		Japanese medaka	Oryzias latipes	ENSORLG00000005870	15	19,482,532 - 19,551,039
		Human	Homo sapiens	ENSG00000108001	10	129,835,233 - 129,973,053
PPP2R2D	Protein phosphatase 2 regulatory subunit Bdelta	Small yellow croaker	Larimichthys polyactis
		Large yellow croaker	Larimichthys crocea	ENSLCRG00005017277	III	18,733,163 - 18,736,778
		Yellowtail amberjack	Seriola lalandi dorsalis	ENSSLDG00000017354	PEQF01095679.1	159,204 - 167,914
		Fugu	Takifugu rubripes	ENSTRUG00000008351	4	10,669,996 - 10,687,960
		Japanese medaka	Oryzias latipes	ENSORLG00000005885	15	19,565,328 - 19,569,707
		Human	Homo sapiens	ENSG00000175470	10	131,901,008 - 131,959,834
BNIP3	BCL2 interacting protein 3	Small yellow croaker	Larimichthys polyactis
		Large yellow croaker	Larimichthys crocea	ENSLCRG00005017265	III	18,723,418 - 18,731,657
		Yellowtail amberjack	Seriola lalandi dorsalis	ENSSLDG00000017389	PEQF01095679.1	159,204 - 162,051
		Fugu	Takifugu rubripes	ENSTRUG00000008431	4	10,694,049 - 10,721,112
		Japanese medaka	Oryzias latipes	ENSORLG00000005914	15	19,571,549 - 19,574,468
		Human	Homo sapiens
MK167	Marker of proliferation Ki-67	Human	Homo sapiens	ENSG00000148773	10	128,096,659 - 128,126,423
CLRN3	Clarin 3	Human	Homo sapiens	ENSG00000180745	10	127,877,841 - 127,892,941
